# Supplementary material for: Spotted! Computer-aided individual photo-identification allows for mark-recapture of invasive spotted lanternfly (Lycorma delicatula)
Source: Front Insect Sci. 2023 Feb 6;3:1112551. doi: 10.3389/finsc.2023.1112551 (PMC10926401; doi:10.3389/finsc.2023.1112551)
Supplement: Supplementary Data Sheet 3 — Lab validation data [file DataSheet_3.csv]

File.from.batch	Match1_ID	Dmatch1	Dmatch2	Dmatch3	Dmatch4	Dmatch5	Data
AK01	AK01	151	943	972	992	1016	Same image
AK02	AK02	142	1017	1024	1049	1092	Same image
AK03	AK03	233	1030	1056	1082	1127	Same image
AK04	AK04	164	1117	1134	1191	1211	Same image
AK05	AK05	146	1028	1050	1090	1158	Same image
AK06	AK06	168	1149	1158	1158	1243	Same image
AK07	AK07	92	974	1264	1300	1324	Same image
AK08	AK08	197	1132	1209	1220	1244	Same image
AK09	AK09	128	904	959	1043	1071	Same image
AK10	AK10	151	797	887	904	958	Same image
AK11	AK11	163	964	1041	1081	1087	Same image
AK12	AK12	152	959	1009	1044	1058	Same image
ARDM01	ARDM01	120	1111	1113	1250	1273	Same image
ARDM02	ARDM02	155	968	997	1002	1054	Same image
ARDM04	ARDM04	102	1029	1113	1130	1169	Same image
ARDM05	ARDM05	149	778	803	911	964	Same image
ARDM06	ARDM06	168	1068	1092	1127	1149	Same image
ARDM07	ARDM07	208	927	1012	1078	1088	Same image
ARDM08	ARDM08	148	1004	1126	1134	1174	Same image
ARDM09	ARDM09	170	873	877	889	956	Same image
ARDM10	ARDM10	181	1197	1228	1331	1347	Same image
ARDM11	ARDM11	191	1033	1102	1262	1279	Same image
ARDM12	ARDM12	197	1042	1045	1067	1073	Same image
ARDM13	ARDM13	140	811	908	957	981	Same image
ARDM14	ARDM14	188	1251	1352	1377	1381	Same image
C01	C01	213	1113	1176	1214	1282	Same image
C02	C02	212	907	994	1040	1076	Same image
C03	C03	134	1187	1313	1435	1449	Same image
C04	C04	157	838	874	1115	1130	Same image
C05	C05	274	964	990	992	1011	Same image
C06	C06	269	1036	1081	1140	1141	Same image
C07	C07	255	754	1047	1094	1115	Same image
C08	C08	169	917	1036	1086	1102	Same image
C09	C09	200	1205	1286	1320	1351	Same image
C10	C10	271	800	827	954	1091	Same image
C11	C11	250	871	987	1042	1052	Same image
C12	C12	225	882	890	949	951	Same image
C13	C13	176	726	1071	1113	1210	Same image
C14	C14	246	1131	1238	1299	1333	Same image
C15	C15	199	903	1076	1097	1106	Same image
C16	C16	201	1128	1272	1282	1322	Same image
C17	C17	229	959	1159	1223	1238	Same image
C18	C18	216	875	965	971	1012	Same image
C19	C19	196	986	1126	1272	1308	Same image
C20	C20	177	787	871	949	1095	Same image
C21	C21	217	1273	1346	1421	1424	Same image
C22	C22	187	923	973	976	1022	Same image
C23	C23	319	1568	1640	1750	1783	Same image
C24	C24	229	1012	1255	1357	1373	Same image
C25	C25	202	942	1070	1138	1145	Same image
C26	C26	354	982	1112	1171	1301	Same image
C27	C27	263	1098	1105	1144	1153	Same image
C28	C28	167	883	1102	1104	1115	Same image
C29	C29	248	1161	1164	1210	1278	Same image
C30	C30	225	976	1063	1064	1076	Same image
C31	C31	386	1342	1393	1425	1453	Same image
C32	C32	269	806	875	959	1049	Same image
C33	C33	190	1005	1085	1092	1136	Same image
C34	C34	293	1203	1489	1493	1503	Same image
C35	C35	229	884	1051	1086	1086	Same image
C36	C36	173	1154	1163	1214	1241	Same image
C37	C37	333	1258	1281	1317	1323	Same image
C38	C38	246	949	1015	1055	1069	Same image
C39	C39	356	855	901	1008	1085	Same image
C41	C41	262	978	995	1007	1066	Same image
C42	C42	428	1130	1259	1333	1543	Same image
C43	C43	187	878	1066	1081	1101	Same image
C44	C44	129	683	726	730	791	Same image
C45	C45	222	832	852	1041	1127	Same image
D01	D01	228	1083	1107	1107	1128	Same image
D02	D02	149	731	750	823	874	Same image
D03	D03	116	690	868	913	929	Same image
D04	D04	140	1016	1043	1153	1215	Same image
D05	D05	137	748	989	1060	1120	Same image
D06	D06	130	1078	1163	1189	1190	Same image
D07	D07	247	1007	1026	1042	1076	Same image
D08	D08	177	1213	1240	1245	1365	Same image
D09	D09	166	951	998	1070	1100	Same image
D10	D10	118	860	890	927	940	Same image
D11	D11	156	1008	1072	1193	1219	Same image
D12	D12	148	680	745	851	948	Same image
D13	D13	219	1014	1106	1146	1192	Same image
D14	D14	135	979	1222	1237	1253	Same image
D15	D15	140	825	1023	1107	1116	Same image
D16	D16	218	1197	1216	1249	1345	Same image
D17	D17	164	1043	1107	1184	1195	Same image
D18	D18	242	1018	1146	1152	1177	Same image
D19	D19	169	1036	1067	1077	1221	Same image
D20	D20	207	1015	1196	1210	1283	Same image
D21	D21	107	788	1004	1005	1055	Same image
D22	D22	146	790	846	931	967	Same image
D23	D23	129	689	780	863	865	Same image
D24	D24	153	980	994	1015	1038	Same image
D25	D25	183	1016	1021	1051	1051	Same image
D26	D26	225	923	1053	1084	1171	Same image
D27	D27	106	839	1040	1125	1141	Same image
D28	D28	230	730	912	985	1023	Same image
E01	E01	79	566	697	739	867	Same image
E02	E02	181	879	972	1003	1073	Same image
E03	E03	166	1060	1166	1427	1518	Same image
E04	E04	101	967	991	1065	1082	Same image
E05	E05	153	1003	1010	1048	1086	Same image
E06	E06	99	969	1097	1098	1098	Same image
E07	E07	148	715	729	900	908	Same image
E08	E08	92	858	1067	1082	1100	Same image
E09	E09	122	910	992	1000	1026	Same image
E10	E10	115	748	1073	1128	1139	Same image
E11	E11	143	864	933	1013	1038	Same image
E12	E12	129	870	880	1000	1015	Same image
E13	E13	142	793	807	816	920	Same image
E14	E14	101	1040	1097	1134	1225	Same image
E15	E15	125	743	994	1041	1063	Same image
E16	E16	135	1011	1018	1023	1044	Same image
E17	E17	109	927	993	1004	1085	Same image
E18	E18	140	1187	1203	1234	1243	Same image
E19	E19	194	714	764	806	808	Same image
E20	E20	123	783	901	995	1031	Same image
E21	E21	159	896	952	976	982	Same image
E22	E22	164	1022	1059	1164	1175	Same image
E23	E23	219	946	981	1013	1057	Same image
E24	E24	142	886	981	1091	1200	Same image
E25	E25	143	1082	1147	1162	1176	Same image
E26	E26	169	744	861	940	967	Same image
E27	E27	148	1077	1143	1264	1351	Same image
E28	E28	140	1186	1200	1264	1287	Same image
E29	E29	146	913	1055	1148	1154	Same image
E30	E30	135	912	963	1005	1040	Same image
E31	E31	185	1185	1191	1198	1222	Same image
E32	E32	125	781	906	1026	1072	Same image
E33	E33	167	1019	1039	1080	1116	Same image
E34	E34	210	972	1007	1057	1083	Same image
E35	E35	120	1015	1180	1190	1235	Same image
E36	E36	207	922	922	1004	1110	Same image
E37	E37	187	911	993	1018	1135	Same image
E38	E38	168	955	1024	1171	1183	Same image
E39	E39	159	855	953	978	980	Same image
E40	E40	284	1900	1915	2084	2105	Same image
LB02	LB02	155	802	890	943	952	Same image
LB03	LB03	162	1088	1107	1145	1193	Same image
LB04	LB04	141	820	868	885	942	Same image
LB05	LB05	114	796	844	971	1010	Same image
LB06	LB06	145	780	832	892	976	Same image
LB07	LB07	154	923	956	984	1023	Same image
LB08	LB08	110	1008	1096	1105	1109	Same image
LB09	LB09	117	883	896	926	972	Same image
LB10	LB10	203	1036	1048	1081	1082	Same image
LB11	LB11	104	850	1039	1099	1128	Same image
LB12	LB12	171	813	960	993	1023	Same image
LB13	LB13	133	846	1143	1275	1278	Same image
LB14	LB14	183	865	897	998	1000	Same image
PARG01	PARG01	185	1068	1110	1113	1118	Same image
PARG02	PARG02	163	831	948	960	989	Same image
PARG03	PARG03	126	799	1080	1136	1154	Same image
PARG04	PARG04	143	973	1069	1122	1202	Same image
PARG05	PARG05	183	947	947	955	999	Same image
PARG06	PARG06	179	1005	1022	1031	1107	Same image
PARG07	PARG07	168	985	985	1000	1031	Same image
PARG08	PARG08	169	749	812	870	880	Same image
PARG09	PARG09	157	1193	1205	1264	1288	Same image
PARG10	PARG10	141	1220	1365	1395	1397	Same image
PARG11	PARG11	173	1067	1094	1166	1174	Same image
PARG12	PARG12	172	921	955	958	1051	Same image
PARG13	PARG13	157	970	1048	1169	1209	Same image
PARG14	PARG14	121	910	919	972	978	Same image
PARG15	PARG15	224	927	999	1098	1103	Same image
PARG16	PARG16	149	1295	1439	1454	1561	Same image
PARG17	PARG17	154	876	951	1051	1106	Same image
PARG18	PARG18	154	800	859	886	908	Same image
PARG19	PARG19	219	981	1189	1190	1253	Same image
VYNE01	VYNE01	111	1079	1149	1182	1188	Same image
VYNE02	VYNE02	146	760	869	873	967	Same image
VYNE03	VYNE03	180	1100	1113	1164	1210	Same image
VYNE04	VYNE04	121	888	1030	1053	1261	Same image
VYNE05	VYNE05	162	835	963	1000	1088	Same image
VYNE06	VYNE06	113	815	869	940	1066	Same image
VYNE07	VYNE07	111	788	939	943	955	Same image
AK01	AK01	254	1072	1204	1207	1239	Different angle
AK02	AK02	397	948	959	1015	1115	Different angle
AK03	AK03	453	924	957	991	999	Different angle
AK04	AK04	298	971	1073	1098	1158	Different angle
AK05	AK05	299	862	927	991	1037	Different angle
AK06	AK06	639	1036	1159	1213	1234	Different angle
AK07	AK07	279	963	965	986	1083	Different angle
AK08	AK08	348	1036	1130	1306	1306	Different angle
AK09	AK09	324	1144	1189	1277	1284	Different angle
AK10	AK10	303	977	1038	1044	1114	Different angle
AK11	AK11	571	1085	1122	1225	1266	Different angle
AK12	AK12	187	866	942	970	1130	Different angle
ARDM01	ARDM01	249	906	1007	1071	1151	Different angle
ARDM02	ARDM02	244	1109	1109	1165	1171	Different angle
ARDM04	ARDM04	411	1262	1267	1333	1420	Different angle
ARDM05	ARDM05	255	888	924	940	1020	Different angle
ARDM06	ARDM06	360	1381	1445	1486	1545	Different angle
ARDM07	ARDM07	329	1042	1196	1206	1256	Different angle
ARDM08	ARDM08	329	1229	1253	1323	1336	Different angle
ARDM09	ARDM09	606	1065	1289	1293	1316	Different angle
ARDM10	ARDM10	705	1381	1565	1577	1621	Different angle
ARDM11	ARDM11	392	982	1241	1287	1292	Different angle
ARDM12	ARDM12	433	1128	1135	1158	1224	Different angle
ARDM13	ARDM13	366	999	1096	1108	1120	Different angle
ARDM14	ARDM14	430	1207	1309	1424	1438	Different angle
C01	C01	361	1012	1284	1303	1340	Different angle
C02	C02	265	893	918	963	1002	Different angle
C03	C03	264	1264	1289	1298	1300	Different angle
C04	C04	299	882	994	1008	1046	Different angle
C05	C05	312	858	873	1019	1086	Different angle
C06	C06	288	1004	1106	1107	1173	Different angle
C07	C07	474	1088	1158	1208	1301	Different angle
C08	C08	423	943	1027	1063	1070	Different angle
C09	C09	471	853	904	993	1086	Different angle
C10	C10	467	719	885	925	992	Different angle
C11	C11	272	927	1068	1120	1137	Different angle
C12	C12	388	869	914	986	996	Different angle
C13	C13	379	751	924	1111	1115	Different angle
C14	C14	608	1101	1149	1170	1227	Different angle
C15	C15	362	1191	1234	1354	1395	Different angle
C16	C16	465	1108	1312	1319	1379	Different angle
C17	C17	406	1140	1231	1289	1296	Different angle
C18	C18	450	979	1074	1091	1105	Different angle
C19	C19	348	955	1127	1246	1248	Different angle
C20	C20	285	870	967	988	1008	Different angle
C21	C21	479	1243	1304	1417	1417	Different angle
C22	C22	362	891	953	961	990	Different angle
C23	C23	620	1141	1266	1521	1567	Different angle
C24	C24	365	962	1007	1148	1177	Different angle
C25	C25	434	1058	1180	1209	1285	Different angle
C26	C26	537	1205	1222	1419	1569	Different angle
C27	C27	434	1227	1301	1344	1457	Different angle
C28	C28	407	911	947	987	1037	Different angle
C29	C29	415	1161	1371	1383	1447	Different angle
C30	C30	369	1015	1036	1054	1159	Different angle
C31	C31	570	1063	1302	1316	1405	Different angle
C32	C32	503	850	935	1125	1172	Different angle
C33	C33	331	1210	1313	1343	1383	Different angle
C34	C34	438	1114	1179	1212	1235	Different angle
C35	C35	576	952	1015	1023	1048	Different angle
C36	C36	419	1208	1214	1302	1337	Different angle
C37	C37	534	964	971	1093	1265	Different angle
C38	C38	352	827	1087	1120	1156	Different angle
C39	C39	536	883	936	946	1000	Different angle
C41	C41	417	991	1087	1107	1149	Different angle
C42	C42	548	1176	1189	1416	1475	Different angle
C43	C43	312	873	965	1024	1025	Different angle
C44	C44	353	884	949	985	1048	Different angle
C45	C45	442	758	789	850	888	Different angle
D01	D01	452	1085	1100	1106	1132	Different angle
D02	D02	353	876	937	997	1020	Different angle
D03	D03	255	983	1047	1058	1088	Different angle
D04	D04	338	1019	1034	1175	1217	Different angle
D05	D05	324	1393	1415	1482	1615	Different angle
D06	D06	255	1072	1104	1111	1151	Different angle
D07	D07	535	1049	1111	1121	1130	Different angle
D08	D08	262	1018	1093	1108	1136	Different angle
D09	D09	334	841	1118	1164	1200	Different angle
D10	D10	327	916	1042	1062	1103	Different angle
D11	D11	333	1123	1140	1150	1234	Different angle
D12	D12	497	1027	1096	1108	1128	Different angle
D13	D13	429	1243	1354	1408	1451	Different angle
D14	D14	373	1113	1201	1267	1308	Different angle
D15	D15	372	945	1094	1103	1116	Different angle
D16	D16	414	1113	1294	1310	1322	Different angle
D17	D17	373	1006	1013	1038	1087	Different angle
D18	D18	557	1004	1262	1263	1280	Different angle
D19	D19	366	1308	1315	1331	1344	Different angle
D20	D20	440	1133	1195	1283	1364	Different angle
D21	D21	344	847	1073	1105	1155	Different angle
D22	D22	371	807	1032	1077	1125	Different angle
D23	D23	569	850	860	978	979	Different angle
D24	D24	575	823	1127	1163	1174	Different angle
D25	D25	371	1196	1210	1228	1273	Different angle
D26	D26	432	1220	1303	1316	1448	Different angle
D27	D27	274	842	1057	1062	1088	Different angle
D28	D28	510	915	958	1042	1171	Different angle
E01	E01	327	767	885	895	941	Different angle
E02	E02	352	801	857	925	937	Different angle
E03	E03	342	1272	1439	1500	1505	Different angle
E04	E04	300	824	974	976	977	Different angle
E05	E05	421	1040	1086	1120	1140	Different angle
E06	E06	287	955	1012	1057	1083	Different angle
E07	E07	353	869	907	920	979	Different angle
E08	E08	281	882	946	1023	1061	Different angle
E09	E09	468	927	1032	1037	1078	Different angle
E10	E10	315	975	1047	1054	1117	Different angle
E11	E11	267	959	1017	1034	1061	Different angle
E12	E12	297	746	879	906	1004	Different angle
E13	E13	293	977	978	990	1088	Different angle
E14	E14	350	962	984	1001	1109	Different angle
E15	E15	280	1002	1142	1148	1151	Different angle
E16	E16	283	1125	1228	1329	1358	Different angle
E17	E17	368	1034	1188	1258	1271	Different angle
E18	E18	321	828	1131	1139	1188	Different angle
E19	E19	339	752	834	932	1001	Different angle
E20	E20	398	894	1026	1152	1224	Different angle
E21	E21	361	1027	1038	1058	1101	Different angle
E22	E22	400	1009	1224	1226	1327	Different angle
E23	E23	453	990	1039	1142	1201	Different angle
E24	E24	297	984	1133	1260	1268	Different angle
E25	E25	401	943	1054	1124	1150	Different angle
E26	E26	319	929	1021	1040	1072	Different angle
E27	E27	366	1381	1415	1416	1479	Different angle
E28	E28	319	1008	1098	1177	1188	Different angle
E29	E29	438	1120	1327	1464	1472	Different angle
E30	E30	307	901	964	1139	1144	Different angle
E31	E31	441	1280	1343	1373	1402	Different angle
E32	E32	302	935	1051	1208	1215	Different angle
E33	E33	361	1079	1150	1198	1209	Different angle
E34	E34	534	1198	1209	1235	1314	Different angle
E35	E35	319	1094	1147	1211	1346	Different angle
E36	E36	517	1109	1139	1141	1219	Different angle
E37	E37	454	869	932	944	993	Different angle
E38	E38	390	949	952	1018	1087	Different angle
E39	E39	316	865	967	1000	1133	Different angle
E40	E40	314	1224	1292	1350	1351	Different angle
LB02	LB02	350	912	1011	1071	1094	Different angle
LB03	LB03	408	1009	1039	1164	1167	Different angle
LB04	LB04	287	827	958	1012	1013	Different angle
LB05	LB05	442	960	963	1034	1066	Different angle
LB06	LB06	351	1006	1065	1142	1279	Different angle
LB07	LB07	376	1137	1171	1195	1202	Different angle
LB08	LB08	324	1007	1026	1120	1123	Different angle
LB09	LB09	335	966	1007	1061	1100	Different angle
LB10	LB10	429	977	1023	1091	1112	Different angle
LB11	LB11	322	1024	1133	1227	1282	Different angle
LB12	LB12	457	1043	1196	1205	1288	Different angle
LB13	LB13	352	1155	1246	1267	1281	Different angle
LB14	LB14	361	860	969	1064	1079	Different angle
PARG01	PARG01	390	981	1165	1426	1449	Different angle
PARG02	PARG02	331	951	974	1045	1068	Different angle
PARG03	PARG03	338	949	1174	1342	1347	Different angle
PARG04	PARG04	248	1174	1182	1253	1256	Different angle
PARG05	PARG05	291	949	964	1008	1043	Different angle
PARG06	PARG06	354	743	878	909	969	Different angle
PARG07	PARG07	269	942	951	1044	1051	Different angle
PARG08	PARG08	562	803	813	1049	1152	Different angle
PARG09	PARG09	354	1347	1382	1435	1441	Different angle
PARG10	PARG10	433	1101	1258	1279	1318	Different angle
PARG11	PARG11	271	1215	1218	1322	1333	Different angle
PARG12	PARG12	296	1125	1166	1268	1319	Different angle
PARG13	PARG13	389	1043	1094	1137	1182	Different angle
PARG14	PARG14	394	863	1009	1021	1268	Different angle
PARG15	PARG15	450	1097	1146	1308	1334	Different angle
PARG16	PARG16	339	1379	1512	1635	1661	Different angle
PARG17	PARG17	327	869	1039	1095	1106	Different angle
PARG18	PARG18	354	899	984	1061	1063	Different angle
PARG19	PARG19	450	953	1098	1223	1249	Different angle
VYNE01	VYNE01	250	1141	1163	1181	1195	Different angle
VYNE02	VYNE02	305	946	956	965	1045	Different angle
VYNE03	VYNE03	270	864	942	1067	1082	Different angle
VYNE04	VYNE04	367	793	1120	1179	1244	Different angle
VYNE05	VYNE05	376	998	1092	1116	1131	Different angle
VYNE06	VYNE06	226	1013	1027	1141	1239	Different angle
VYNE07	VYNE07	245	781	903	978	1028	Different angle
