# Supplementary material for: Spotted! Computer-aided individual photo-identification allows for mark-recapture of invasive spotted lanternfly (Lycorma delicatula)
Source: Front Insect Sci. 2023 Feb 6;3:1112551. doi: 10.3389/finsc.2023.1112551 (PMC10926401; doi:10.3389/finsc.2023.1112551)
Supplement: Supplementary Data Sheet 4 — Lab validation data (within populations only) [file DataSheet_4.csv]

File.from.batch	Match1_ID	Dmatch1	Dmatch2	Data
C01	C01	213	1433	Same image
C02	C02	212	1191	Same image
C03	C03	134	1187	Same image
C04	C04	157	874	Same image
C05	C05	274	1064	Same image
C06	C06	269	1140	Same image
C07	C07	255	1047	Same image
C08	C08	169	1134	Same image
C09	C09	200	1504	Same image
C10	C10	271	1212	Same image
C11	C11	250	1090	Same image
C12	C12	225	951	Same image
C13	C13	176	1071	Same image
C14	C14	246	1299	Same image
C15	C15	199	1157	Same image
C16	C16	201	1128	Same image
C17	C17	229	1159	Same image
C18	C18	216	875	Same image
C19	C19	196	986	Same image
C20	C20	177	1095	Same image
C21	C21	217	1273	Same image
C22	C22	187	1149	Same image
C23	C23	319	1568	Same image
C24	C24	229	1373	Same image
C25	C25	202	1145	Same image
C26	C26	354	1306	Same image
C27	C27	263	1153	Same image
C28	C28	167	1166	Same image
C29	C29	248	1164	Same image
C30	C30	225	1076	Same image
C31	C31	386	1342	Same image
C32	C32	269	1419	Same image
C33	C33	190	1193	Same image
C34	C34	293	1540	Same image
C35	C35	229	884	Same image
C36	C36	173	1241	Same image
C37	C37	333	1378	Same image
C38	C38	246	1139	Same image
C39	C39	356	1195	Same image
C41	C41	262	978	Same image
C42	C42	428	1546	Same image
C43	C43	187	1066	Same image
C44	C44	129	1004	Same image
C45	C45	222	1345	Same image
C01	C01	361	1361	Different angle
C02	C02	265	1076	Different angle
C03	C03	264	1264	Different angle
C04	C04	299	1057	Different angle
C05	C05	312	1086	Different angle
C06	C06	288	1191	Different angle
C07	C07	474	1624	Different angle
C08	C08	423	1063	Different angle
C09	C09	471	853	Different angle
C10	C10	467	1176	Different angle
C11	C11	272	927	Different angle
C12	C12	388	869	Different angle
C13	C13	379	1115	Different angle
C14	C14	608	1170	Different angle
C15	C15	362	1506	Different angle
C16	C16	465	1312	Different angle
C17	C17	406	1231	Different angle
C18	C18	450	1434	Different angle
C19	C19	348	955	Different angle
C20	C20	285	1008	Different angle
C21	C21	479	1417	Different angle
C22	C22	362	1117	Different angle
C23	C23	620	1266	Different angle
C24	C24	365	962	Different angle
C25	C25	434	1313	Different angle
C26	C26	537	1756	Different angle
C27	C27	434	1344	Different angle
C28	C28	407	1100	Different angle
C29	C29	415	1371	Different angle
C30	C30	369	1428	Different angle
C31	C31	570	1479	Different angle
C32	C32	503	1357	Different angle
C33	C33	331	1313	Different angle
C34	C34	438	1247	Different angle
C35	C35	576	1015	Different angle
C36	C36	419	1473	Different angle
C37	C37	534	964	Different angle
C38	C38	352	827	Different angle
C39	C39	536	946	Different angle
C41	C41	417	1220	Different angle
C42	C42	548	1416	Different angle
C43	C43	312	1074	Different angle
C44	C44	353	1246	Different angle
C45	C45	442	1241	Different angle
D01	D01	228	1128	Same image
D02	D02	149	823	Same image
D03	D03	116	913	Same image
D04	D04	140	1476	Same image
D05	D05	137	1392	Same image
D06	D06	130	1203	Same image
D07	D07	247	1007	Same image
D08	D08	177	1405	Same image
D09	D09	166	998	Same image
D10	D10	118	940	Same image
D11	D11	156	1411	Same image
D12	D12	148	1160	Same image
D13	D13	219	1267	Same image
D14	D14	135	1253	Same image
D15	D15	140	1319	Same image
D16	D16	218	1249	Same image
D17	D17	164	1301	Same image
D18	D18	242	1152	Same image
D19	D19	169	1289	Same image
D20	D20	207	1461	Same image
D21	D21	107	1209	Same image
D22	D22	146	967	Same image
D23	D23	129	1167	Same image
D24	D24	153	1186	Same image
D25	D25	183	1154	Same image
D26	D26	225	1381	Same image
D27	D27	106	1208	Same image
D28	D28	230	730	Same image
D01	D01	452	1085	Different angle
D02	D02	353	876	Different angle
D03	D03	255	1088	Different angle
D04	D04	338	1594	Different angle
D05	D05	324	2167	Different angle
D06	D06	255	1297	Different angle
D07	D07	535	1253	Different angle
D08	D08	262	1093	Different angle
D09	D09	334	1304	Different angle
D10	D10	327	1042	Different angle
D11	D11	333	1325	Different angle
D12	D12	497	1154	Different angle
D13	D13	429	1647	Different angle
D14	D14	373	1431	Different angle
D15	D15	372	1103	Different angle
D16	D16	414	1294	Different angle
D17	D17	373	1310	Different angle
D18	D18	557	1344	Different angle
D19	D19	366	1315	Different angle
D20	D20	440	1364	Different angle
D21	D21	344	1213	Different angle
D22	D22	371	1319	Different angle
D23	D23	569	978	Different angle
D24	D24	575	1163	Different angle
D25	D25	371	1510	Different angle
D26	D26	432	1220	Different angle
D27	D27	274	1212	Different angle
D28	D28	510	958	Different angle
E01	E01	79	566	Same image
E02	E02	181	1073	Same image
E03	E03	166	1518	Same image
E04	E04	101	967	Same image
E05	E05	153	1048	Same image
E06	E06	99	1098	Same image
E07	E07	148	715	Same image
E08	E08	92	1067	Same image
E09	E09	122	992	Same image
E10	E10	115	1128	Same image
E11	E11	143	1013	Same image
E12	E12	129	870	Same image
E13	E13	142	973	Same image
E14	E14	101	1227	Same image
E15	E15	125	1144	Same image
E16	E16	135	1018	Same image
E17	E17	109	927	Same image
E18	E18	140	1187	Same image
E19	E19	194	1044	Same image
E20	E20	123	783	Same image
E21	E21	159	976	Same image
E22	E22	164	1273	Same image
E23	E23	219	1121	Same image
E24	E24	142	1250	Same image
E25	E25	143	1251	Same image
E26	E26	169	967	Same image
E27	E27	148	1494	Same image
E28	E28	140	1287	Same image
E29	E29	146	1055	Same image
E30	E30	135	1005	Same image
E31	E31	185	1191	Same image
E32	E32	125	1121	Same image
E33	E33	167	1019	Same image
E34	E34	210	1266	Same image
E35	E35	120	1180	Same image
E36	E36	207	922	Same image
E37	E37	187	1171	Same image
E38	E38	168	955	Same image
E39	E39	159	1067	Same image
E40	E40	284	1900	Same image
E01	E01	327	885	Different angle
E02	E02	352	937	Different angle
E03	E03	342	1628	Different angle
E04	E04	300	824	Different angle
E05	E05	421	1162	Different angle
E06	E06	287	1342	Different angle
E07	E07	353	920	Different angle
E08	E08	281	946	Different angle
E09	E09	468	1211	Different angle
E10	E10	315	1314	Different angle
E11	E11	267	1089	Different angle
E12	E12	297	1083	Different angle
E13	E13	293	1088	Different angle
E14	E14	350	962	Different angle
E15	E15	280	1151	Different angle
E16	E16	283	1420	Different angle
E17	E17	368	1405	Different angle
E18	E18	321	1188	Different angle
E19	E19	339	1001	Different angle
E20	E20	398	1026	Different angle
E21	E21	361	1152	Different angle
E22	E22	400	1391	Different angle
E23	E23	453	1290	Different angle
E24	E24	297	1363	Different angle
E25	E25	401	1150	Different angle
E26	E26	319	1274	Different angle
E27	E27	366	1415	Different angle
E28	E28	319	1008	Different angle
E29	E29	438	1327	Different angle
E30	E30	307	1144	Different angle
E31	E31	441	1373	Different angle
E32	E32	302	1290	Different angle
E33	E33	361	1150	Different angle
E34	E34	534	1460	Different angle
E35	E35	319	1094	Different angle
E36	E36	517	1109	Different angle
E37	E37	454	1131	Different angle
E38	E38	390	1018	Different angle
E39	E39	316	865	Different angle
E40	E40	314	1483	Different angle
PARG01	PARG01	185	1110	Same image
PARG02	PARG02	163	1212	Same image
PARG03	PARG03	126	1319	Same image
PARG04	PARG04	143	973	Same image
PARG05	PARG05	183	1022	Same image
PARG06	PARG06	179	1314	Same image
PARG07	PARG07	168	1095	Same image
PARG08	PARG08	169	1032	Same image
PARG09	PARG09	157	1517	Same image
PARG10	PARG10	141	1397	Same image
PARG11	PARG11	173	1293	Same image
PARG12	PARG12	172	1202	Same image
PARG13	PARG13	157	1209	Same image
PARG14	PARG14	121	1096	Same image
PARG15	PARG15	224	927	Same image
PARG16	PARG16	149	1879	Same image
PARG17	PARG17	154	951	Same image
PARG18	PARG18	154	908	Same image
PARG19	PARG19	219	1507	Same image
PARG01	PARG01	390	1458	Different angle
PARG02	PARG02	331	1256	Different angle
PARG03	PARG03	338	1549	Different angle
PARG04	PARG04	248	1174	Different angle
PARG05	PARG05	291	949	Different angle
PARG06	PARG06	354	909	Different angle
PARG07	PARG07	269	1271	Different angle
PARG08	PARG08	562	803	Different angle
PARG09	PARG09	354	1520	Different angle
PARG10	PARG10	433	1513	Different angle
PARG11	PARG11	271	1434	Different angle
PARG12	PARG12	296	1587	Different angle
PARG13	PARG13	389	1416	Different angle
PARG14	PARG14	394	863	Different angle
PARG15	PARG15	450	1505	Different angle
PARG16	PARG16	339	1904	Different angle
PARG17	PARG17	327	1106	Different angle
PARG18	PARG18	354	1063	Different angle
PARG19	PARG19	450	1223	Different angle
AK01	AK01	151	1402	Same image
AK02	AK02	142	1017	Same image
AK03	AK03	233	1082	Same image
AK04	AK04	164	1211	Same image
AK05	AK05	146	1158	Same image
AK06	AK06	168	1276	Same image
AK07	AK07	92	1798	Same image
AK08	AK08	197	1305	Same image
AK09	AK09	128	1339	Same image
AK10	AK10	151	1188	Same image
AK11	AK11	163	1206	Same image
AK12	AK12	152	1099	Same image
AK01	AK01	254	1379	Different angle
AK02	AK02	397	1115	Different angle
AK03	AK03	453	991	Different angle
AK04	AK04	298	1487	Different angle
AK05	AK05	299	862	Different angle
AK06	AK06	639	1296	Different angle
AK07	AK07	279	1083	Different angle
AK08	AK08	348	1130	Different angle
AK09	AK09	324	1692	Different angle
AK10	AK10	303	1484	Different angle
AK11	AK11	571	1693	Different angle
AK12	AK12	187	1194	Different angle
ARDM01	ARDM01	120	1366	Same image
ARDM02	ARDM02	155	1131	Same image
ARDM04	ARDM04	102	1369	Same image
ARDM05	ARDM05	149	1084	Same image
ARDM06	ARDM06	168	1068	Same image
ARDM07	ARDM07	208	1183	Same image
ARDM08	ARDM08	148	1436	Same image
ARDM09	ARDM09	170	976	Same image
ARDM10	ARDM10	181	1331	Same image
ARDM11	ARDM11	191	1385	Same image
ARDM12	ARDM12	197	1232	Same image
ARDM13	ARDM13	140	1027	Same image
ARDM14	ARDM14	188	1377	Same image
ARDM01	ARDM01	249	1644	Different angle
ARDM02	ARDM02	244	1171	Different angle
ARDM04	ARDM04	411	1736	Different angle
ARDM05	ARDM05	255	924	Different angle
ARDM06	ARDM06	360	1486	Different angle
ARDM07	ARDM07	329	1196	Different angle
ARDM08	ARDM08	329	1464	Different angle
ARDM09	ARDM09	606	1622	Different angle
ARDM10	ARDM10	705	1697	Different angle
ARDM11	ARDM11	392	1474	Different angle
ARDM12	ARDM12	433	1278	Different angle
ARDM13	ARDM13	366	1364	Different angle
ARDM14	ARDM14	430	1841	Different angle
LB02	LB02	155	1206	Same image
LB03	LB03	162	1587	Same image
LB04	LB04	141	995	Same image
LB05	LB05	114	796	Same image
LB06	LB06	145	1011	Same image
LB07	LB07	154	1163	Same image
LB08	LB08	110	1096	Same image
LB09	LB09	117	972	Same image
LB10	LB10	203	1159	Same image
LB11	LB11	104	1269	Same image
LB12	LB12	171	1221	Same image
LB13	LB13	133	1454	Same image
LB14	LB14	183	865	Same image
LB02	LB02	350	1278	Different angle
LB03	LB03	408	1167	Different angle
LB04	LB04	287	1037	Different angle
LB05	LB05	442	1066	Different angle
LB06	LB06	351	1279	Different angle
LB07	LB07	376	1265	Different angle
LB08	LB08	324	1127	Different angle
LB09	LB09	335	1061	Different angle
LB10	LB10	429	1128	Different angle
LB11	LB11	322	1333	Different angle
LB12	LB12	457	1196	Different angle
LB13	LB13	352	1639	Different angle
LB14	LB14	361	969	Different angle
VYNE01	VYNE01	111	1188	Same image
VYNE02	VYNE02	146	1346	Same image
VYNE03	VYNE03	180	1624	Same image
VYNE04	VYNE04	121	1430	Same image
VYNE05	VYNE05	162	835	Same image
VYNE06	VYNE06	113	1167	Same image
VYNE07	VYNE07	111	1362	Same image
VYNE01	VYNE01	250	1386	Different angle
VYNE02	VYNE02	305	1187	Different angle
VYNE03	VYNE03	270	1213	Different angle
VYNE04	VYNE04	367	1707	Different angle
VYNE05	VYNE05	376	998	Different angle
VYNE06	VYNE06	226	1239	Different angle
VYNE07	VYNE07	245	1516	Different angle
