# Supplementary material for: Spotted! Computer-aided individual photo-identification allows for mark-recapture of invasive spotted lanternfly (Lycorma delicatula)
Source: Front Insect Sci. 2023 Feb 6;3:1112551. doi: 10.3389/finsc.2023.1112551 (PMC10926401; doi:10.3389/finsc.2023.1112551)
Supplement: Supplementary Data Sheet 5 — Field validation data [file DataSheet_5.csv]

File.from.batch	Dmatch1	Dmatch2	Dmatch3	Recaptures_Match1	Recaptures_Match2	Recaptures_Match3	Data
1	305	1338	1362	Yes	No	No	Tree 1, T4-T0
2	1494	1538	1611	No	No	No	Tree 1, T4-T0
3	1578	1712	1799	No	No	No	Tree 1, T4-T0
4	441	1313	1433	Yes	No	No	Tree 1, T4-T0
5	1108	1213	1301	No	No	No	Tree 1, T4-T0
6	1453	1567	1597	No	No	No	Tree 1, T4-T0
7	570	995	1260	Yes	No	No	Tree 1, T4-T0
8	313	1210	1413	Yes	No	No	Tree 1, T4-T0
9	273	1217	1289	Yes	No	No	Tree 1, T4-T0
10	933	955	1479	No	No	No	Tree 1, T4-T0
11	410	1239	1322	Yes	No	No	Tree 1, T4-T0
12	1503	1594	1639	No	No	No	Tree 1, T4-T0
13	1432	1447	1620	No	No	No	Tree 1, T4-T0
14	964	1205	1216	No	No	No	Tree 1, T4-T0
15	1007	1326	1338	No	No	No	Tree 1, T4-T0
16	1203	1438	1464	No	No	No	Tree 1, T4-T0
17	1166	1601	1731	No	No	No	Tree 1, T4-T0
18	434	1075	1162	Yes	No	No	Tree 1, T4-T0
19	828	1411	1648	Yes	No	No	Tree 1, T4-T0
20	1147	1152	1187	No	No	No	Tree 1, T4-T0
21	1037	1451	1568	No	No	No	Tree 1, T4-T0
22	424	1494	1562	Yes	No	No	Tree 1, T4-T0
23	350	1180	1232	Yes	No	No	Tree 1, T4-T0
24	228	1067	1105	Yes	No	No	Tree 1, T4-T0
25	1145	1237	1297	No	No	No	Tree 1, T4-T0
26	771	1506	1589	Yes	No	No	Tree 1, T4-T0
27	528	1116	1137	Yes	No	No	Tree 1, T4-T0
28	466	962	1086	Yes	No	No	Tree 1, T4-T0
29	1416	1460	1465	No	No	No	Tree 1, T4-T0
30	1594	1639	1698	No	No	No	Tree 1, T4-T0
31	1241	1321	1416	No	No	No	Tree 1, T4-T0
32	962	1233	1328	No	No	No	Tree 1, T4-T0
33	1239	1321	1413	No	No	No	Tree 1, T4-T0
34	322	1217	1296	Yes	No	No	Tree 1, T4-T0
35	1032	1240	1260	No	No	No	Tree 1, T4-T0
36	1107	1120	1208	No	No	No	Tree 1, T4-T0
37	990	1424	1502	No	No	No	Tree 1, T4-T0
38	1025	1138	1202	No	No	No	Tree 1, T4-T0
39	345	1343	1565	Yes	No	No	Tree 1, T4-T0
40	667	1494	1522	Yes	No	No	Tree 1, T4-T0
41	634	1430	1462	Yes	No	No	Tree 1, T4-T0
42	537	974	1268	Yes	No	No	Tree 1, T4-T0
43	1658	1716	1722	No	No	No	Tree 1, T4-T0
44	1624	1670	1674	No	No	No	Tree 1, T4-T0
45	457	1019	1266	Yes	No	No	Tree 1, T4-T0
46	341	1775	1968	Yes	No	No	Tree 2, T4-T0
47	346	1841	1961	Yes	No	No	Tree 2, T4-T0
48	364	1420	1441	Yes	No	No	Tree 2, T4-T0
49	418	1444	1488	Yes	No	No	Tree 2, T4-T0
50	425	1384	1496	Yes	No	No	Tree 2, T4-T0
51	445	1600	1751	Yes	No	No	Tree 2, T4-T0
52	543	1643	1656	Yes	No	No	Tree 2, T4-T0
53	570	1739	1934	Yes	No	No	Tree 2, T4-T0
54	596	1453	1527	Yes	No	No	Tree 2, T4-T0
55	603	1349	1558	Yes	No	No	Tree 2, T4-T0
56	724	1301	1334	Yes	No	No	Tree 2, T4-T0
57	807	1336	1665	No	No	No	Tree 2, T4-T0
58	973	1796	1861	No	No	No	Tree 2, T4-T0
59	990	1199	1523	No	No	No	Tree 2, T4-T0
60	1008	1011	1156	No	No	No	Tree 2, T4-T0
61	1140	1203	1307	No	No	No	Tree 2, T4-T0
62	1186	1443	1724	No	No	No	Tree 2, T4-T0
63	1259	1409	1450	No	No	No	Tree 2, T4-T0
64	1286	1324	1670	No	No	No	Tree 2, T4-T0
65	1304	1918	2081	No	No	No	Tree 2, T4-T0
66	1381	1480	2095	No	No	No	Tree 2, T4-T0
67	1388	1605	1626	No	No	No	Tree 2, T4-T0
68	1408	2026	2052	No	No	No	Tree 2, T4-T0
69	1409	1652	1899	No	No	No	Tree 2, T4-T0
70	1483	1897	1943	No	No	No	Tree 2, T4-T0
71	1521	1610	1864	No	No	No	Tree 2, T4-T0
72	1533	1621	1647	No	No	No	Tree 2, T4-T0
73	1554	1640	1924	No	No	No	Tree 2, T4-T0
74	1731	1973	2256	No	No	No	Tree 2, T4-T0
75	1867	2159	2193	No	No	No	Tree 2, T4-T0
76	2009	2055	2149	No	No	No	Tree 2, T4-T0
77	2014	2018	2243	No	No	No	Tree 2, T4-T0
78	2192	2236	2467	No	No	No	Tree 2, T4-T0
79	2316	2328	2335	No	No	No	Tree 2, T4-T0
80	2539	2586	2999	No	No	No	Tree 2, T4-T0
81	1125	1168	1264	No	No	No	Tree 1 T0-Tree 2 T4
82	1210	1422	1608	No	No	No	Tree 1 T0-Tree 2 T4
83	1330	1398	1495	No	No	No	Tree 1 T0-Tree 2 T4
84	1221	1357	1406	No	No	No	Tree 1 T0-Tree 2 T4
85	1139	1361	1478	No	No	No	Tree 1 T0-Tree 2 T4
86	1000	1332	1508	No	No	No	Tree 1 T0-Tree 2 T4
87	1673	1720	1776	No	No	No	Tree 1 T0-Tree 2 T4
88	1411	1509	1535	No	No	No	Tree 1 T0-Tree 2 T4
89	1552	1592	1755	No	No	No	Tree 1 T0-Tree 2 T4
90	1836	1858	2297	No	No	No	Tree 1 T0-Tree 2 T4
91	1425	1750	1822	No	No	No	Tree 1 T0-Tree 2 T4
92	1120	1172	1316	No	No	No	Tree 1 T0-Tree 2 T4
93	863	1293	1378	No	No	No	Tree 1 T0-Tree 2 T4
94	1535	1615	1619	No	No	No	Tree 1 T0-Tree 2 T4
95	1203	1287	1306	No	No	No	Tree 1 T0-Tree 2 T4
96	1093	1295	1360	No	No	No	Tree 1 T0-Tree 2 T4
97	1273	1507	1655	No	No	No	Tree 1 T0-Tree 2 T4
98	1335	1371	1486	No	No	No	Tree 1 T0-Tree 2 T4
99	1269	1458	1549	No	No	No	Tree 1 T0-Tree 2 T4
100	1686	1713	1916	No	No	No	Tree 1 T0-Tree 2 T4
101	1452	1516	1553	No	No	No	Tree 1 T0-Tree 2 T4
102	1272	1438	1443	No	No	No	Tree 1 T0-Tree 2 T4
103	1397	1889	1971	No	No	No	Tree 1 T0-Tree 2 T4
104	1313	1584	1683	No	No	No	Tree 1 T0-Tree 2 T4
105	1184	1411	1971	No	No	No	Tree 1 T0-Tree 2 T4
106	1098	1525	1586	No	No	No	Tree 1 T0-Tree 2 T4
107	989	1316	1414	No	No	No	Tree 1 T0-Tree 2 T4
108	1759	1821	1833	No	No	No	Tree 1 T0-Tree 2 T4
109	1672	1695	1755	No	No	No	Tree 1 T0-Tree 2 T4
110	1278	1407	1413	No	No	No	Tree 1 T0-Tree 2 T4
111	1005	1427	1635	No	No	No	Tree 1 T0-Tree 2 T4
112	1256	1721	1809	No	No	No	Tree 1 T0-Tree 2 T4
113	1841	1914	1921	No	No	No	Tree 1 T0-Tree 2 T4
114	1964	2048	2267	No	No	No	Tree 1 T0-Tree 2 T4
115	1059	1353	1356	No	No	No	Tree 1 T0-Tree 2 T4
116	1218	1477	1558	No	No	No	Tree 2 T0-Tree 1 T4
117	1693	1749	1812	No	No	No	Tree 2 T0-Tree 1 T4
118	1625	1947	2159	No	No	No	Tree 2 T0-Tree 1 T4
119	1471	1528	1599	No	No	No	Tree 2 T0-Tree 1 T4
120	1139	1266	1463	No	No	No	Tree 2 T0-Tree 1 T4
121	1851	2366	2394	No	No	No	Tree 2 T0-Tree 1 T4
122	1003	1312	1571	No	No	No	Tree 2 T0-Tree 1 T4
123	1319	1486	1692	No	No	No	Tree 2 T0-Tree 1 T4
124	1121	1276	1551	No	No	No	Tree 2 T0-Tree 1 T4
125	1665	1688	2012	No	No	No	Tree 2 T0-Tree 1 T4
126	1320	1728	1835	No	No	No	Tree 2 T0-Tree 1 T4
127	1726	1738	2037	No	No	No	Tree 2 T0-Tree 1 T4
128	1615	1792	1899	No	No	No	Tree 2 T0-Tree 1 T4
129	1190	1356	1548	No	No	No	Tree 2 T0-Tree 1 T4
130	1484	1611	1616	No	No	No	Tree 2 T0-Tree 1 T4
131	1584	1793	2011	No	No	No	Tree 2 T0-Tree 1 T4
132	1154	1179	1511	No	No	No	Tree 2 T0-Tree 1 T4
133	1139	1458	1509	No	No	No	Tree 2 T0-Tree 1 T4
134	1629	1904	2059	No	No	No	Tree 2 T0-Tree 1 T4
135	1189	1265	1286	No	No	No	Tree 2 T0-Tree 1 T4
136	1311	1566	1647	No	No	No	Tree 2 T0-Tree 1 T4
137	1746	1756	1925	No	No	No	Tree 2 T0-Tree 1 T4
138	1140	1348	1393	No	No	No	Tree 2 T0-Tree 1 T4
139	1662	1754	1783	No	No	No	Tree 2 T0-Tree 1 T4
140	1095	1514	1544	No	No	No	Tree 2 T0-Tree 1 T4
141	1489	1577	1886	No	No	No	Tree 2 T0-Tree 1 T4
142	1090	1366	1407	No	No	No	Tree 2 T0-Tree 1 T4
143	1111	1216	1415	No	No	No	Tree 2 T0-Tree 1 T4
144	1361	1640	1674	No	No	No	Tree 2 T0-Tree 1 T4
145	1378	1573	1963	No	No	No	Tree 2 T0-Tree 1 T4
146	1027	1424	1726	No	No	No	Tree 2 T0-Tree 1 T4
147	1714	1846	1846	No	No	No	Tree 2 T0-Tree 1 T4
148	1154	1202	1297	No	No	No	Tree 2 T0-Tree 1 T4
149	1352	1452	1489	No	No	No	Tree 2 T0-Tree 1 T4
150	1512	1559	1566	No	No	No	Tree 2 T0-Tree 1 T4
151	1228	1248	1585	No	No	No	Tree 2 T0-Tree 1 T4
152	1342	1702	1764	No	No	No	Tree 2 T0-Tree 1 T4
153	1020	1095	1402	No	No	No	Tree 2 T0-Tree 1 T4
154	1449	1680	1832	No	No	No	Tree 2 T0-Tree 1 T4
155	1519	1873	1977	No	No	No	Tree 2 T0-Tree 1 T4
156	1254	1611	1633	No	No	No	Tree 2 T0-Tree 1 T4
157	1664	1726	1764	No	No	No	Tree 2 T0-Tree 1 T4
158	1340	1755	1859	No	No	No	Tree 2 T0-Tree 1 T4
159	1421	1432	1558	No	No	No	Tree 2 T0-Tree 1 T4
160	1454	1555	1663	No	No	No	Tree 2 T0-Tree 1 T4
